# Supplementary material for: Changes in the Local Conformational States Caused by Simple Na+ and K+ Ions in Polyelectrolyte Simulations: Comparison of Seven Force Fields with and without NBFIX and ECC Corrections
Source: Polymers (Basel). 2022 Jan 8;14(2):252. doi: 10.3390/polym14020252 (PMC8779100; doi:10.3390/polym14020252)
Supplement: Supplementary file 1 [file polymers-14-00252-s001.zip]

Archive with 1 entries (1 files):
- polymers-1531295-supplementary REVISED.pdf
